# Supplementary material for: Comparative Transcriptome and Widely Targeted Metabolome Analysis Reveals the Molecular Mechanism of Powdery Mildew Resistance in Tomato
Source: Int J Mol Sci. 2023 May 4;24(9):8236. doi: 10.3390/ijms24098236 (PMC10178879; doi:10.3390/ijms24098236)
Supplement: Supplementary file 1 [file ijms-24-08236-s001.zip]

Archive with 27 entries (27 files):
- Figure S1.tif
- Figure S10.tif
- Figure S11.tif
- Figure S12.tif
- Figure S13.tif
- Figure S14.tif
- Figure S15.tif
- Figure S16.tif
- Figure S2.tif
- Figure S3.tif
- Figure S4.tif
- Figure S5.tif
- Figure S6.tif
- Figure S7.tif
- Figure S8.tif
- Figure S9.tif
- Table S1.xlsx
- Table S10.xlsx
- Table S11.xlsx
- Table S2.xlsx
- Table S3.xlsx
- Table S4.xlsx
- Table S5.xlsx
- Table S6.xlsx
- Table S7.xlsx
- Table S8.xlsx
- Table S9.xlsx
