# Supplementary material for: Comparative Transcriptome and Widely Targeted Metabolome Analysis Reveals the Molecular Mechanism of Powdery Mildew Resistance in Tomato
Source: Int J Mol Sci. 2023 May 4;24(9):8236. doi: 10.3390/ijms24098236 (PMC10178879; doi:10.3390/ijms24098236)
Supplement: Supplementary file 1 [file ijms-24-08236-s001.zip › Table S1.xlsx]

## Sheet: Sheet1
Table S1. Features and quality of RNA-seq raw data
Sample	Raw Reads	Clean Reads	Clean Base(Gb)	Error Rate(%)	Q20(%)	Q30(%)	GC Content(%)
R0-1	51561134	50553962	7.58	0.03	97.43	92.22	42.85
R0-2	49233474	47832174	7.17	0.03	97.35	92.17	42.99
R0-3	49942178	48107430	7.22	0.03	97.25	91.92	43.12
R12-1	43361866	41711224	6.26	0.03	97.19	91.84	42.47
R12-2	47170458	45689846	6.85	0.03	97.29	92.08	42.42
R12-3	47805790	46133230	6.92	0.03	97.29	92.04	42.79
R48-1	46906346	45593242	6.84	0.03	97.07	91.55	43.12
R48-2	46044696	44357608	6.65	0.03	97.24	91.85	43.24
R48-3	49749494	48017736	7.2	0.03	97.6	92.76	43.11
S0-1	50394948	49415548	7.41	0.03	97.29	92.09	42.8
S0-2	47304600	46387608	6.96	0.03	97.3	92.02	42.93
S0-3	45848302	44880258	6.73	0.03	97.14	91.73	42.93
S12-1	45748172	44653056	6.7	0.03	97.01	91.43	42.5
S12-2	45027350	44067838	6.61	0.03	97.04	91.51	42.62
S12-3	49226106	48155768	7.22	0.03	97.34	92.16	42.46
S48-1	45695884	44689130	6.7	0.03	97.2	91.89	43.18
S48-2	52389612	51627524	7.74	0.03	97.04	91.32	43.1
S48-3	48350688	47569824	7.14	0.03	97.16	91.75	43.02
Average	47875617	46635723	6.99	0.03	97.24	91.91	42.87
Note: R and S respectively represent a disease-resistant tomato inbred line '63187' and a disease-sensitive tomato variety 'MM', and numbers represent sampling time points after powdery mildew inoculation.
