# Supplementary material for: Comparative Transcriptome and Widely Targeted Metabolome Analysis Reveals the Molecular Mechanism of Powdery Mildew Resistance in Tomato
Source: Int J Mol Sci. 2023 May 4;24(9):8236. doi: 10.3390/ijms24098236 (PMC10178879; doi:10.3390/ijms24098236)
Supplement: Supplementary file 1 [file ijms-24-08236-s001.zip › Table S10.xlsx]

## Sheet: Sheet1
Table S10. Correlation between candidate metabolites and genes.
geneID	Gene symbol	KO_gene	metaID	Compounds	Class I	coefficient	pvalue
Solyc12g057070.2	SGT1	K13691	Hmqp004681	(22R,25R)-16β-H-22a-N-Spirosol-3β-ol-5-ene-3-O-rhamnosyl(1→2)[rhamnosyl(1→4)]glucoside	Alkaloids	0.96797	5.03743e-11
Solyc12g057070.2	SGT1	K13691	Lmzn006284	2α-Hydroxyursolic acid	Terpenoids	0.966195	7.71196e-11
Solyc11g022590.1	Solyc11g022590.1	--	Lmzn006284	2α-Hydroxyursolic acid	Terpenoids	0.954999	7.34084e-10
Solyc05g006010.3	SLC15A3_4, PHT	K14638	Lmzn006284	2α-Hydroxyursolic acid	Terpenoids	0.945383	3.35201e-09
Solyc11g022590.1	Solyc11g022590.1	--	Hmqp004681	(22R,25R)-16β-H-22a-N-Spirosol-3β-ol-5-ene-3-O-rhamnosyl(1→2)[rhamnosyl(1→4)]glucoside	Alkaloids	0.940811	6.2851e-09
Solyc05g006010.3	SLC15A3_4, PHT	K14638	mws0154	Shikimic acid	Organic acids	0.938267	8.72966e-09
Solyc10g008400.2	RMA1H1	K10666	Hmmn003584	Luteolin-7-O-rutinoside-5-O-rhamnoside	Flavonoids	0.936847	1.04238e-08
Solyc07g041920.3	CTSH	K01366	Lmzn006284	2α-Hydroxyursolic acid	Terpenoids	0.935821	1.18199e-08
Solyc02g082260.3	HMGR	K00021	Hmmn003584	Luteolin-7-O-rutinoside-5-O-rhamnoside	Flavonoids	0.935569	1.2186e-08
Solyc10g008400.2	RMA1H1	K10666	Lmzn006284	2α-Hydroxyursolic acid	Terpenoids	0.93268	1.71496e-08
Solyc05g006010.3	SLC15A3_4, PHT	K14638	Hmqp004681	(22R,25R)-16β-H-22a-N-Spirosol-3β-ol-5-ene-3-O-rhamnosyl(1→2)[rhamnosyl(1→4)]glucoside	Alkaloids	0.932102	1.8329e-08
Solyc03g123390.3	Solyc03g123390.3	--	Hmmn003584	Luteolin-7-O-rutinoside-5-O-rhamnoside	Flavonoids	0.929132	2.5572e-08
Solyc10g008400.2	RMA1H1	K10666	mws0154	Shikimic acid	Organic acids	0.928737	2.67008e-08
Solyc12g057070.2	SGT1	K13691	pmn001689	9-Hydroxy-12-oxo-15(Z)-octadecenoic acid	Lipids	0.925405	3.80767e-08
Solyc07g041920.3	CTSH	K01366	Hmqp004681	(22R,25R)-16β-H-22a-N-Spirosol-3β-ol-5-ene-3-O-rhamnosyl(1→2)[rhamnosyl(1→4)]glucoside	Alkaloids	0.924097	4.35723e-08
Solyc05g006010.3	SLC15A3_4, PHT	K14638	Hmmn003584	Luteolin-7-O-rutinoside-5-O-rhamnoside	Flavonoids	0.923043	4.84908e-08
Solyc11g022590.1	Solyc11g022590.1	--	mws0154	Shikimic acid	Organic acids	0.921395	5.71476e-08
Solyc12g057070.2	SGT1	K13691	Hmmn003584	Luteolin-7-O-rutinoside-5-O-rhamnoside	Flavonoids	0.919592	6.81189e-08
Solyc11g021060.2	ARPI	--	Lmzn006284	2α-Hydroxyursolic acid	Terpenoids	0.918525	7.54359e-08
Solyc02g082260.3	HMGR	K00021	mws0154	Shikimic acid	Organic acids	0.917498	8.31105e-08
Solyc10g008400.2	RMA1H1	K10666	Hmqp004681	(22R,25R)-16β-H-22a-N-Spirosol-3β-ol-5-ene-3-O-rhamnosyl(1→2)[rhamnosyl(1→4)]glucoside	Alkaloids	0.916682	8.9685e-08
Solyc12g057070.2	SGT1	K13691	pme3382	N-Acetyl-L-threonine	Amino acids and derivatives	0.91511	1.03623e-07
Solyc11g022590.1	Solyc11g022590.1	--	Hmmn003584	Luteolin-7-O-rutinoside-5-O-rhamnoside	Flavonoids	0.914606	1.08467e-07
Solyc03g123390.3	Solyc03g123390.3	--	mws0154	Shikimic acid	Organic acids	0.9113	1.45423e-07
Solyc11g021060.2	ARPI	--	Hmqp004681	(22R,25R)-16β-H-22a-N-Spirosol-3β-ol-5-ene-3-O-rhamnosyl(1→2)[rhamnosyl(1→4)]glucoside	Alkaloids	0.910961	1.49768e-07
Solyc11g021060.2	ARPI	--	mws0154	Shikimic acid	Organic acids	0.908544	1.84109e-07
Solyc09g073030.3	Solyc09g073030.3	--	Hmqp004681	(22R,25R)-16β-H-22a-N-Spirosol-3β-ol-5-ene-3-O-rhamnosyl(1→2)[rhamnosyl(1→4)]glucoside	Alkaloids	0.908442	1.8571e-07
Solyc07g041920.3	CTSH	K01366	Hmmn003584	Luteolin-7-O-rutinoside-5-O-rhamnoside	Flavonoids	0.902398	3.03694e-07
Solyc03g096550.3	PLAT1	--	Hmqp004681	(22R,25R)-16β-H-22a-N-Spirosol-3β-ol-5-ene-3-O-rhamnosyl(1→2)[rhamnosyl(1→4)]glucoside	Alkaloids	0.89922	3.88391e-07
Solyc07g041920.3	CTSH	K01366	mws0154	Shikimic acid	Organic acids	0.898912	3.9759e-07
Solyc09g073030.3	Solyc09g073030.3	--	pme3382	N-Acetyl-L-threonine	Amino acids and derivatives	0.898118	4.22181e-07
Solyc12g057070.2	SGT1	K13691	mws0154	Shikimic acid	Organic acids	0.897768	4.33448e-07
Solyc07g006560.3	RNASET2	K01166	mws0154	Shikimic acid	Organic acids	0.896705	4.69219e-07
Solyc02g082260.3	HMGR	K00021	Lmzn006284	2α-Hydroxyursolic acid	Terpenoids	0.896265	4.84751e-07
Solyc09g073030.3	Solyc09g073030.3	--	Lmzn006284	2α-Hydroxyursolic acid	Terpenoids	0.894732	5.42403e-07
Solyc02g063390.3	Solyc02g063390.3	--	Hmmn003584	Luteolin-7-O-rutinoside-5-O-rhamnoside	Flavonoids	0.890479	7.34382e-07
Solyc09g073030.3	Solyc09g073030.3	--	pmn001689	9-Hydroxy-12-oxo-15(Z)-octadecenoic acid	Lipids	0.890303	7.43455e-07
Solyc03g123390.3	Solyc03g123390.3	--	Lmzn006284	2α-Hydroxyursolic acid	Terpenoids	0.889626	7.79246e-07
Solyc03g096550.3	PLAT1	--	Lmzn006284	2α-Hydroxyursolic acid	Terpenoids	0.8892	8.02521e-07
Solyc11g022590.1	Solyc11g022590.1	--	pmn001689	9-Hydroxy-12-oxo-15(Z)-octadecenoic acid	Lipids	0.887498	9.01599e-07
Solyc11g022590.1	Solyc11g022590.1	--	pme3382	N-Acetyl-L-threonine	Amino acids and derivatives	0.883857	1.1495e-06
Solyc12g057070.2	SGT1	K13691	pmb0716	Tricin-4'-O-glucoside-7-O-glucoside	Flavonoids	0.883146	1.20418e-06
Solyc05g006010.3	SLC15A3_4, PHT	K14638	pme3382	N-Acetyl-L-threonine	Amino acids and derivatives	0.881888	1.30657e-06
Solyc05g006010.3	SLC15A3_4, PHT	K14638	pmn001689	9-Hydroxy-12-oxo-15(Z)-octadecenoic acid	Lipids	0.87415	2.1164e-06
Solyc07g041920.3	CTSH	K01366	pmn001689	9-Hydroxy-12-oxo-15(Z)-octadecenoic acid	Lipids	0.873911	2.14701e-06
Solyc11g021060.2	ARPI	--	Hmmn003584	Luteolin-7-O-rutinoside-5-O-rhamnoside	Flavonoids	0.870809	2.58142e-06
Solyc02g082260.3	HMGR	K00021	pme3382	N-Acetyl-L-threonine	Amino acids and derivatives	0.869922	2.71869e-06
Solyc08g078080.3	DAD1	K16818	Lmzn006284	2α-Hydroxyursolic acid	Terpenoids	0.86985	2.73013e-06
Solyc08g078080.3	DAD1	K16818	Hmqp004681	(22R,25R)-16β-H-22a-N-Spirosol-3β-ol-5-ene-3-O-rhamnosyl(1→2)[rhamnosyl(1→4)]glucoside	Alkaloids	0.868961	2.87459e-06
Solyc10g008400.2	RMA1H1	K10666	pmn001689	9-Hydroxy-12-oxo-15(Z)-octadecenoic acid	Lipids	0.868297	2.98672e-06
Solyc02g082260.3	HMGR	K00021	Hmqp004681	(22R,25R)-16β-H-22a-N-Spirosol-3β-ol-5-ene-3-O-rhamnosyl(1→2)[rhamnosyl(1→4)]glucoside	Alkaloids	0.863635	3.88485e-06
Solyc10g005400.3	TPS37	K14175	mws0154	Shikimic acid	Organic acids	0.863524	3.90871e-06
Solyc07g006560.3	RNASET2	K01166	Hmmn003584	Luteolin-7-O-rutinoside-5-O-rhamnoside	Flavonoids	0.860053	4.7243e-06
Solyc03g123390.3	Solyc03g123390.3	--	Hmqp004681	(22R,25R)-16β-H-22a-N-Spirosol-3β-ol-5-ene-3-O-rhamnosyl(1→2)[rhamnosyl(1→4)]glucoside	Alkaloids	0.859462	4.87668e-06
Solyc02g082260.3	HMGR	K00021	pmn001689	9-Hydroxy-12-oxo-15(Z)-octadecenoic acid	Lipids	0.859443	4.88167e-06
Solyc07g041920.3	CTSH	K01366	pme3382	N-Acetyl-L-threonine	Amino acids and derivatives	0.854522	6.32514e-06
Solyc03g123390.3	Solyc03g123390.3	--	pme3382	N-Acetyl-L-threonine	Amino acids and derivatives	0.854045	6.48277e-06
Solyc10g008400.2	RMA1H1	K10666	pme3382	N-Acetyl-L-threonine	Amino acids and derivatives	0.85108	7.53986e-06
Solyc09g073030.3	Solyc09g073030.3	--	mws0154	Shikimic acid	Organic acids	0.849607	8.11777e-06
Solyc09g073030.3	Solyc09g073030.3	--	Hmmn003584	Luteolin-7-O-rutinoside-5-O-rhamnoside	Flavonoids	0.846896	9.28156e-06
Solyc02g063390.3	Solyc02g063390.3	--	mws0154	Shikimic acid	Organic acids	0.846792	9.32859e-06
Solyc03g123390.3	Solyc03g123390.3	--	pmn001689	9-Hydroxy-12-oxo-15(Z)-octadecenoic acid	Lipids	0.846589	9.42187e-06
Solyc02g063390.3	Solyc02g063390.3	--	Lmzn006284	2α-Hydroxyursolic acid	Terpenoids	0.846396	9.51085e-06
Solyc12g057070.2	SGT1	K13691	Lmzn106284	Alphitolic acid	Terpenoids	0.845508	9.93054e-06
Solyc12g057070.2	SGT1	K13691	pmn001705	3,24-Dihydroxy-17,21-semiacetal-12(13)oleanolic fruit	Terpenoids	0.843475	1.09509e-05
Solyc07g006560.3	RNASET2	K01166	Lmzn006284	2α-Hydroxyursolic acid	Terpenoids	0.842996	1.12041e-05
Solyc05g054320.3	Solyc05g054320.3	--	mws0154	Shikimic acid	Organic acids	0.842946	1.12308e-05
Solyc08g078080.3	DAD1	K16818	mws0154	Shikimic acid	Organic acids	0.842757	1.13323e-05
Solyc07g008410.3	DTX29	K03327	mws0154	Shikimic acid	Organic acids	0.840296	1.27268e-05
Solyc02g063390.3	Solyc02g063390.3	--	Hmqp004681	(22R,25R)-16β-H-22a-N-Spirosol-3β-ol-5-ene-3-O-rhamnosyl(1→2)[rhamnosyl(1→4)]glucoside	Alkaloids	0.835914	1.55748e-05
Solyc03g096550.3	PLAT1	--	mws0154	Shikimic acid	Organic acids	0.834386	1.66887e-05
Solyc07g006560.3	RNASET2	K01166	Hmqp004681	(22R,25R)-16β-H-22a-N-Spirosol-3β-ol-5-ene-3-O-rhamnosyl(1→2)[rhamnosyl(1→4)]glucoside	Alkaloids	0.834103	1.69023e-05
Solyc09g073030.3	Solyc09g073030.3	--	pmb0716	Tricin-4'-O-glucoside-7-O-glucoside	Flavonoids	0.833098	1.76793e-05
Solyc11g021060.2	ARPI	--	pme3382	N-Acetyl-L-threonine	Amino acids and derivatives	0.831573	1.89176e-05
Solyc11g021060.2	ARPI	--	pmn001689	9-Hydroxy-12-oxo-15(Z)-octadecenoic acid	Lipids	0.830873	1.95096e-05
Solyc03g096550.3	PLAT1	--	Lmzn106284	Alphitolic acid	Terpenoids	0.829531	2.06906e-05
Solyc11g022590.1	Solyc11g022590.1	--	pmb0716	Tricin-4'-O-glucoside-7-O-glucoside	Flavonoids	0.826292	2.37931e-05
Solyc09g073030.3	Solyc09g073030.3	--	Lmzn106284	Alphitolic acid	Terpenoids	0.825648	2.44549e-05
Solyc03g096550.3	PLAT1	--	pmn001705	3,24-Dihydroxy-17,21-semiacetal-12(13)oleanolic fruit	Terpenoids	0.825334	2.47842e-05
Solyc03g123390.3	Solyc03g123390.3	--	Lmsp004090	Isorhamnetin-3-O-(6''-O-p-coumarol)sophoroside-7-O-rhamnoside	Flavonoids	0.823734	2.65164e-05
Solyc05g054320.3	Solyc05g054320.3	--	Hmmn003584	Luteolin-7-O-rutinoside-5-O-rhamnoside	Flavonoids	0.822113	2.83772e-05
Solyc09g011160.3	IBTK	K24810	Lmzn006284	2α-Hydroxyursolic acid	Terpenoids	0.821913	2.86139e-05
Solyc09g073030.3	Solyc09g073030.3	--	pmn001705	3,24-Dihydroxy-17,21-semiacetal-12(13)oleanolic fruit	Terpenoids	0.820527	3.03044e-05
Solyc10g008400.2	RMA1H1	K10666	pmb0716	Tricin-4'-O-glucoside-7-O-glucoside	Flavonoids	0.819446	3.16804e-05
Solyc05g006010.3	SLC15A3_4, PHT	K14638	pmb0716	Tricin-4'-O-glucoside-7-O-glucoside	Flavonoids	0.816194	3.61458e-05
Solyc05g054320.3	Solyc05g054320.3	--	Lmzn006284	2α-Hydroxyursolic acid	Terpenoids	0.810958	4.44628e-05
Solyc03g096550.3	PLAT1	--	Hmmn003584	Luteolin-7-O-rutinoside-5-O-rhamnoside	Flavonoids	0.81012	4.59333e-05
Solyc11g022590.1	Solyc11g022590.1	--	pmn001705	3,24-Dihydroxy-17,21-semiacetal-12(13)oleanolic fruit	Terpenoids	0.809843	4.64291e-05
Solyc02g063390.3	Solyc02g063390.3	--	pmn001689	9-Hydroxy-12-oxo-15(Z)-octadecenoic acid	Lipids	0.809838	4.64386e-05
Solyc02g082260.3	HMGR	K00021	Lmsp004090	Isorhamnetin-3-O-(6''-O-p-coumarol)sophoroside-7-O-rhamnoside	Flavonoids	0.809736	4.66226e-05
Solyc07g006560.3	RNASET2	K01166	pmb0716	Tricin-4'-O-glucoside-7-O-glucoside	Flavonoids	0.807789	5.02477e-05
Solyc11g022590.1	Solyc11g022590.1	--	Lmzn106284	Alphitolic acid	Terpenoids	0.807127	5.15333e-05
Solyc09g011160.3	IBTK	K24810	Hmqp004681	(22R,25R)-16β-H-22a-N-Spirosol-3β-ol-5-ene-3-O-rhamnosyl(1→2)[rhamnosyl(1→4)]glucoside	Alkaloids	0.806844	5.20912e-05
Solyc09g011160.3	IBTK	K24810	pme3382	N-Acetyl-L-threonine	Amino acids and derivatives	0.806131	5.35199e-05
Solyc10g008400.2	RMA1H1	K10666	pmn001705	3,24-Dihydroxy-17,21-semiacetal-12(13)oleanolic fruit	Terpenoids	0.802918	6.03825e-05
Solyc05g006010.3	SLC15A3_4, PHT	K14638	Lmzn106284	Alphitolic acid	Terpenoids	0.802064	6.23271e-05
Solyc10g005400.3	TPS37	K14175	Lmzn006284	2α-Hydroxyursolic acid	Terpenoids	0.801501	6.36391e-05
Solyc10g008400.2	RMA1H1	K10666	Lmzn106284	Alphitolic acid	Terpenoids	0.800906	6.50511e-05
Solyc05g006010.3	SLC15A3_4, PHT	K14638	pmn001705	3,24-Dihydroxy-17,21-semiacetal-12(13)oleanolic fruit	Terpenoids	0.80071	6.55207e-05
Solyc02g063390.3	Solyc02g063390.3	--	Lmhp007836	LysoPE 16:3	Lipids	-0.808453	4.89841e-05
Solyc07g006560.3	RNASET2	K01166	Lmhp007836	LysoPE 16:3	Lipids	-0.839745	1.30583e-05
Solyc05g054320.3	Solyc05g054320.3	--	Lmhp007836	LysoPE 16:3	Lipids	-0.847273	9.11128e-06
Solyc07g008410.3	DTX29	K03327	Lmhp007836	LysoPE 16:3	Lipids	-0.849822	8.0313e-06
Solyc10g008400.2	RMA1H1	K10666	Lmhp007836	LysoPE 16:3	Lipids	-0.851216	7.4885e-06
Solyc11g021060.2	ARPI	--	Lmhp007836	LysoPE 16:3	Lipids	-0.859108	4.97012e-06
Solyc07g041920.3	CTSH	K01366	Lmhp007836	LysoPE 16:3	Lipids	-0.86353	3.9075e-06
Solyc03g123390.3	Solyc03g123390.3	--	Lmhp007836	LysoPE 16:3	Lipids	-0.870691	2.59933e-06
Solyc11g022590.1	Solyc11g022590.1	--	Lmhp007836	LysoPE 16:3	Lipids	-0.879601	1.51187e-06
Solyc05g006010.3	SLC15A3_4, PHT	K14638	Lmhp007836	LysoPE 16:3	Lipids	-0.882212	1.27946e-06
Solyc02g082260.3	HMGR	K00021	Lmhp007836	LysoPE 16:3	Lipids	-0.882246	1.27667e-06
Solyc12g057070.2	SGT1	K13691	Lmhp007836	LysoPE 16:3	Lipids	-0.886995	9.32818e-07
Note:Compounds stands for metabolite name. Coefficient represents the correlation coefficient between metabolome and transcriptome.
