# Supplementary material for: Comparative Transcriptome and Widely Targeted Metabolome Analysis Reveals the Molecular Mechanism of Powdery Mildew Resistance in Tomato
Source: Int J Mol Sci. 2023 May 4;24(9):8236. doi: 10.3390/ijms24098236 (PMC10178879; doi:10.3390/ijms24098236)
Supplement: Supplementary file 1 [file ijms-24-08236-s001.zip › Table S11.xlsx]

## Sheet: Sheet1
Table S11. List of primers used in qRT-PCR
Primer name	Sequence (5' to 3')	Used in
SAR2-F	AGGGGGACACCAGATTGCTA	qRT-PCR
SAR2-R	TGCCTCTGGAAACCTCTCTCT	qRT-PCR
HMGR-F	CGGCGAACCTCTGAAACAAC	qRT-PCR
HMGR-R	CACGCCACCTTACGAGAAGA	qRT-PCR
AnthOMT-F	TGCTTTGCCTGAAGATGGGA	qRT-PCR
AnthOMT-R	TCTTATGCTCCACACCAGCC	qRT-PCR
PLAT1-F	GGTACAGGCCAACACCCTG	qRT-PCR
PLAT1-R	AAACATCAGCACCAAGCCAA	qRT-PCR
WRKY13-F	ATCCAAGGCACAAAGAGGACC	qRT-PCR
WRKY13-R	CCTCTCATTCATTCTCCGCA	qRT-PCR
WRKY30-F	AGCAAAGCCAAATCAGTGTCA	qRT-PCR
WRKY30-R	GCATTGGGCATTGTGGCTTT	qRT-PCR
WRKY46-F	CAATCATCCCCAACCACCTCA	qRT-PCR
WRKY46-R	CGACAACGAAGACGCCATTT	qRT-PCR
R2R3MYB-F	TGGAACTGGAGACAGATGCC	qRT-PCR
R2R3MYB-R	CTCTTCCGTGGTAAAGGGTCC	qRT-PCR
SGT1-F	TTGTGTGCCATATCCAGCCC	qRT-PCR
SGT1-R	GGCCCACGAGACTTAAGAAGAC	qRT-PCR
