# Supplementary material for: Comparative Transcriptome and Widely Targeted Metabolome Analysis Reveals the Molecular Mechanism of Powdery Mildew Resistance in Tomato
Source: Int J Mol Sci. 2023 May 4;24(9):8236. doi: 10.3390/ijms24098236 (PMC10178879; doi:10.3390/ijms24098236)
Supplement: Supplementary file 1 [file ijms-24-08236-s001.zip › Table S2.xlsx]

## Sheet: Sheet1
Table S2. Table of comparison with reference genome
Sample	Clean Reads	Reads mapped	Unique mapped	Multi mapped
R0-1	50553962	49121350(97.17%)	48322193(95.59%)	799157(1.58%)
R0-2	47832174	46344491(96.89%)	45604691(95.34%)	739800(1.55%)
R0-3	48107430	46580087(96.83%)	45806856(95.22%)	773231(1.61%)
R12-1	41711224	40202470(96.38%)	39338577(94.31%)	863893(2.07%)
R12-2	45689846	44049027(96.41%)	42974180(94.06%)	1074847(2.35%)
R12-3	46133230	44604523(96.69%)	43817359(94.98%)	787164(1.71%)
R48-1	45593242	44013835(96.54%)	43166496(94.68%)	847339(1.86%)
R48-2	44357608	42985070(96.91%)	42177079(95.08%)	807991(1.82%)
R48-3	48017736	46583630(97.01%)	45732699(95.24%)	850931(1.77%)
S0-1	49415548	48085734(97.31%)	47320997(95.76%)	764737(1.55%)
S0-2	46387608	45192017(97.42%)	44445776(95.81%)	746241(1.61%)
S0-3	44880258	43641109(97.24%)	42907435(95.60%)	733674(1.63%)
S12-1	44653056	43336832(97.05%)	42609980(95.42%)	726852(1.63%)
S12-2	44067838	42786509(97.09%)	42096769(95.53%)	689740(1.57%)
S12-3	48155768	46854648(97.30%)	46011312(95.55%)	843336(1.75%)
S48-1	44689130	43341322(96.98%)	42559891(95.24%)	781431(1.75%)
S48-2	51627524	50228894(97.29%)	49354606(95.60%)	874288(1.69%)
S48-3	47569824	46236624(97.20%)	45414349(95.47%)	822275(1.73%)
Average	46635723	45232676 (96.99%)	44425625(95.26%)	807052(1.73%)
Note: R and S respectively represent a disease-resistant tomato inbred line '63187' and a disease-sensitive tomato variety 'MM', and numbers represent sampling time points after powdery mildew inoculation.
