# Supplementary material for: Comparative Transcriptome and Widely Targeted Metabolome Analysis Reveals the Molecular Mechanism of Powdery Mildew Resistance in Tomato
Source: Int J Mol Sci. 2023 May 4;24(9):8236. doi: 10.3390/ijms24098236 (PMC10178879; doi:10.3390/ijms24098236)
Supplement: Supplementary file 1 [file ijms-24-08236-s001.zip › Table S3.xlsx]

## Sheet: Sheet1
Table S3. Differential expression gene analysis
DEGs involved in other secondary metabolites pathways
Gene ID	Gene Symbol	Description	Fold Change				FPKM
			S12/S0	S48/S0	R12/R0	R48/R0	S0	S12	S48	R0	R12	R48
phenylpropanoid biosynthesis（ko00940）
Solyc01g105070.3	cevi16	Peroxidase	115.06	8.99	17.5	3.46	0.62	71.72	5.6	2.02	35.29	6.97
Solyc02g079490.3	HCT	Shikimate O-hydroxycinnamoyltransferase	0	3.57	0	2.76	5.57	0	19.87	10.83	0.02	29.88
Solyc04g071900.3	PER12	Peroxidase 12 precursor	13.81	2.25	9.26	2.54	6.9	95.26	15.55	10.18	94.28	25.84
Solyc08g075210.2	HCT	Shikimate O-hydroxycinnamoyltransferase	0.46	21.01	0.13	2.64	1.8	0.83	37.81	9.26	1.22	24.47
Solyc09g082660.3	AnthOMT	Anthocyanin O-methyltransferase	5.03	7.12	0.64	0.36	2.6	13.1	18.54	7.84	5	2.84
flavonoid biosynthesis（ko00941）
Solyc02g079490.3	HCT	Shikimate O-hydroxycinnamoyltransferase	0	3.57	0	2.76	5.57	0	19.87	10.83	0.02	29.88
Solyc08g075210.2	HCT	Shikimate O-hydroxycinnamoyltransferase	0.46	21.01	0.13	2.64	1.8	0.83	37.81	9.26	1.22	24.47
Solyc09g082660.3	AnthOMT	Anthocyanin O-methyltransferase	5.03	7.12	0.64	0.36	2.6	13.1	18.54	7.84	5	2.84
tropane, piperidine and pyridine alkaloid biosynthesis（ko00960）
Solyc06g083470.3	TR1	Tropinone reductase 1	3.34	2.2	3.7	1.93	4.63	15.47	10.19	6.85	25.33	13.19
Solyc10g081560.2	TRN1	Tropinone reductase N1	0.03	1.87	0.04	1.93	53.6	1.47	100.27	70.16	2.9	135.58
DEGs involved in signal transduction pathways
Gene ID	Gene Symbol	Description	Fold Change				FPKM
			S12/S0	S48/S0	R12/R0	R48/R0	S0	S12	S48	R0	R12	R48
plant hormone signal transduction（ko04075）
Solyc01g110970.3	AX15A	Auxin-induced protein 15A-like	0.26	2.01	0.28	2.33	18.51	4.9	37.2	15.55	4.43	36.28
Solyc02g071820.3	BAK1	Brassinosteroid insensitive 1-associated receptor kinase 1	175.49	3.07	62.94	1.95	0.45	78.39	1.37	0.82	51.4	1.59
Solyc03g120380.3	IAA19	Auxin-responsive protein IAA	0.57	2.45	0.27	2.27	3.82	2.2	9.36	4.63	1.23	10.49
Solyc04g053000.1	SAUR21	Auxin-responsive protein SAUR21-like	0.28	2.13	0.22	2.04	4.67	1.31	9.97	6.3	1.41	12.84
Solyc04g078800.3	PIF3	Phytochrome-interacting factor 3	5.49	1.85	6.29	2.25	0.34	1.85	0.62	0.45	2.85	1.02
Solyc06g076350.3	ARR-B	Two-component response regulator ARR-B family	23.8	0.37	36.49	0.41	1.94	46.16	0.73	1.18	43.06	0.48
Solyc07g042170.3	JAZ	Jasmonate ZIM domain-containing protein	7.2	2.87	4.99	1.89	8.55	61.56	24.52	13.12	65.43	24.82
Solyc07g042490.1	SAUR76	Auxin-responsive protein SAUR76	0.45	0.43	0.25	0.21	74.15	33.74	31.59	84.16	21.29	18.09
Solyc09g005610.3	TGA1	Transcription factor TGA1	0	0.22	0	0.36	5.07	0	1.14	2.28	0	0.82
Solyc09g015170.3	BRI1	Protein brassinosteroid insensitive 1	5.58	4.32	3.26	2.22	1.06	5.89	4.56	1.63	5.32	3.63
Solyc10g009290.1	MYC2	Transcription factor MYC2	0.45	0.15	0.64	0.28	7.16	3.21	1.09	6.59	4.2	1.85
Solyc10g018340.1	SAUR36	Auxin-responsive protein SAUR36	14.54	1.89	7.67	1.82	2.16	31.35	4.08	3.12	23.92	5.69
Solyc10g052540.1	SAUR24	Auxin-responsive protein SAUR24	0.3	1.86	0.38	2.29	7.98	2.36	14.83	8.1	3.06	18.6
Solyc11g011030.2	Prg1	Pto-responsive gene 1 protein	6.11	6.25	5.38	2.9	5.35	32.65	33.42	15.99	86.11	46.44
Solyc11g011660.2	SAUR67	Auxin-responsive protein SAUR67	0.66	2.06	0.56	2.12	2.92	1.94	6.02	3.71	2.08	7.85
MAPK signaling pathway - plant（ko04016）
Solyc01g079360.3	WRKY35	WRKY transcription factor 35	11.49	1.83	12.27	1.91	1.74	20.03	3.19	1.86	22.87	3.55
Solyc01g079750.3	ANP1	Mitogen-activated protein kinase kinase kinase ANP1	4.93	3.96	2.77	2.1	0.6	2.94	2.36	1.16	3.22	2.43
Solyc01g097270.3	CHIB	Basic endochitinase B	4.16	2.71	3.34	2.63	56.82	236.58	154.14	82.11	274.48	215.84
Solyc02g031790.2	FLS2	LRR receptor-like serine/threonine-protein kinase FLS2	4.48	2.69	5.12	1.82	0.2	0.91	0.55	0.42	2.13	0.76
Solyc02g071820.3	BAK1	Brassinosteroid insensitive 1-associated receptor kinase 1	175.49	3.07	62.94	1.95	0.45	78.39	1.37	0.82	51.4	1.59
Solyc03g006080.3	FLS2X2	LRR receptor-like serine/threonine-protein kinase FLS2X2	10.13	2.18	5.31	2.07	1.03	10.4	2.23	1.81	9.63	3.76
Solyc10g009290.1	MYC2	Transcription factor MYC2	0.45	0.15	0.64	0.28	7.16	3.21	1.09	6.59	4.2	1.85
DEGs involved in environmental adaptation pathways
Gene ID	Gene Symbol	Description	Fold Change				FPKM
			S12/S0	S48/S0	R12/R0	R48/R0	S0	S12	S48	R0	R12	R48
plant-pathogen interaction（ko04626）
Solyc01g111570.3	PTI1	Pto-interacting protein 1	14.19	5.12	5.87	1.94	0.71	10.07	3.64	1.81	10.63	3.51
Solyc03g118810.1	CML	Calcium-binding protein CML	9.24	2.35	5.03	1.92	7.68	70.91	18.04	15.1	75.98	29.03
Solyc04g077270.3	PIK1	Pathogen-induced protein kinase	8.48	1.83	3.69	1.94	3.82	32.42	6.99	6.04	22.28	11.7
Solyc05g050350.2	CNGC1	Cyclic nucleotide gated channel, plant	8.58	2.18	5.29	2.07	1.66	14.27	3.62	3.02	15.95	6.25
Solyc06g065380.3	CPK	Calcium-dependent protein kinase	0.15	2.25	0.23	2.18	17.7	2.59	39.83	9.27	2.15	20.17
Solyc10g084380.1	WRKY2	WRKY transcription factor 2	0.4	3.61	0.3	2.05	14.69	5.89	53.05	30.14	9.15	61.77
DEGs involved in amino acid metabolism pathways.
Gene ID	Gene Symbol	Description	Fold Change				FPKM
			S12/S0	S48/S0	R12/R0	R48/R0	S0	S12	S48	R0	R12	R48
biosynthesis of amino acids（ko01230）
Solyc04g074480.3	DAHPS	3-deoxy-7-phosphoheptulonate synthase	8.26	2.6	5.19	1.88	15	123.95	39	28.26	146.8	53.02
Solyc04g076310.3	AS	Argininosuccinate lyase	7.48	3.62	3.87	1.85	0.14	1.05	0.51	0.32	1.23	0.59
Solyc06g007180.3	ASNS	Asparagine synthase	9.98	0.15	10.28	0.45	5.55	55.4	0.81	2.68	27.5	1.2
Solyc08g076970.3	ARGE	Acetylornithine deacetylase	27.63	17	49.57	8.73	8.6	237.63	146.24	15.86	786.31	138.54
Solyc08g077180.3	PK	Pyruvate kinase	0.27	2.13	0.21	2.19	12.77	3.46	27.16	13.37	2.78	29.29
Solyc09g008670.3	TD2	Threonine dehydratase	4858.71	861.86	1527.96	54.68	0.02	113.37	20.11	0.33	499.13	17.86
Solyc12g088220.2	BCAT2	Branched-chain-amino-acid aminotransferase	0.38	3.1	0.48	2.57	3.16	1.19	9.77	3.88	1.85	9.98
2-oxocarboxylic acid metabolism（ko01210）
Solyc08g076970.3	ARGE	Acetylornithine deacetylase	27.63	17	49.57	8.73	8.6	237.63	146.24	15.86	786.31	138.54
Solyc12g088220.2	BCAT2	Branched-chain-amino-acid aminotransferase	0.38	3.1	0.48	2.57	3.16	1.19	9.77	3.88	1.85	9.98
Solyc03g078800.2	UGT74B1	UDP-glycosyltransferase 74B1	17.65	22.25	8.2	5.98	0.07	1.18	1.48	0.2	1.64	1.2
glucosinolate biosynthesis（ko00966）
Solyc12g088220.2	BCAT2	Branched-chain-amino-acid aminotransferase	0.38	3.1	0.48	2.57	3.16	1.19	9.77	3.88	1.85	9.98
Solyc03g078800.2	UGT74B1	UDP-glycosyltransferase 74B1	17.65	22.25	8.2	5.98	0.07	1.18	1.48	0.2	1.64	1.2
valine, leucine and isoleucine biosynthesis（ko00290）
Solyc09g008670.3	TD2	Threonine dehydratase	4858.71	861.86	1527.96	54.68	0.02	113.37	20.11	0.33	499.13	17.86
Solyc12g088220.2	BCAT2	Branched-chain-amino-acid aminotransferase	0.38	3.1	0.48	2.57	3.16	1.19	9.77	3.88	1.85	9.98
DEGs involved in energy metabolism pathways
Gene ID	Gene Symbol	Description	Fold Change				FPKM
			S12/S0	S48/S0	R12/R0	R48/R0	S0	S12	S48	R0	R12	R48
photosynthesis-antenna proteins（ko00196）
Solyc02g070935.1	CAB1B	Chlorophyll a-b binding protein 1B	0.19	2.47	0.19	2.53	1595.68	308.84	3946.41	1540.76	295.55	3903.72
Solyc02g071020.3	CAB1C	Chlorophyll a-b binding protein 1C	0.35	2.53	0.25	2.06	687.75	238.2	1737.05	931.66	237.5	1921.25
Solyc03g005770.2	CAB1B	Chlorophyll a-b binding protein 1B	0.25	1.94	0.24	1.79	712.24	176.78	1384.53	891.88	216.57	1593.04
Solyc03g005775.1	CAB3C	Chlorophyll a-b binding protein 3C	0.02	3.79	0.01	3.44	36.93	0.57	140.05	32.42	0.3	111.62
Solyc05g056050.3	CAB6A	Chlorophyll a-b binding protein 6A	0.62	2.69	0.48	2.27	294.43	181.84	792.12	370.16	177.5	839.97
Solyc06g069730.3	CAB12	Chlorophyll a-b binding protein 12	0.08	2.57	0.12	2.65	355.12	29.96	911.37	343.99	40.27	912.88
Solyc08g067320.2	CAB3C	Chlorophyll a-b binding protein 3C	0.05	2.33	0.04	2.43	160.08	7.28	373.49	158.3	5.54	385.11
novel.769	CAB1B	Chlorophyll a-b binding protein 1B	0.14	2.48	0.11	2.66	263.11	35.78	653.74	257.88	29.1	685.16
novel.770	CAB1B	Chlorophyll a-b binding protein 1B	0.06	2.41	0.07	2.87	114.26	6.64	275.08	97.78	7.16	280.87
Note: Fold Change represents the multiple of gene expression difference between two groups, and is used to measure the difference in expression level. FPKM (fragments per kilobase of transcript per million fragments mapped) as a measure of transcript or gene expression levels.
