# Supplementary material for: Comparative Transcriptome and Widely Targeted Metabolome Analysis Reveals the Molecular Mechanism of Powdery Mildew Resistance in Tomato
Source: Int J Mol Sci. 2023 May 4;24(9):8236. doi: 10.3390/ijms24098236 (PMC10178879; doi:10.3390/ijms24098236)
Supplement: Supplementary file 1 [file ijms-24-08236-s001.zip › Table S4.xlsx]

## Sheet: Sheet1
Table S4. Partial differential genes of continuous up-and down-regulated sub class in ‘63187’ and ‘MM’
Gene ID	Gene Symbol	Description	Fold Change				FPKM
			S12/S0	S48/S0	R12/R0	R48/R0	S0	S12	S48	R0	R12	R48
Solyc01g060130.3	SAR2	GTP-binding protein SAR2	4.0123	2.24795	2.88707	4.11521	4.88	19.58	10.97	8.76667	25.31	36.0767
Solyc03g093890.3	R2R3MYB	R2R3MYB transcription factor 52	3.15194	2.04417	3.74433	3.88665	1.88667	5.94667	3.85667	2.64667	9.91	10.2867
Solyc07g052135.1	GERD	(-)-germacrene D synthase	11.079	3.37216	2.69493	2.85072	3.37667	37.41	11.3867	4.6	12.3967	13.1133
Solyc09g073030.3	--	--	6.07175	3.15695	3.38496	3.73894	0.743333	4.51333	2.34667	0.753333	2.55	2.81667
Solyc10g005400.3	TPS37	(3S,6E)-nerolidol synthase	35.4394	19.9167	3.61524	3.88571	0.44	15.5933	8.76333	3.5	12.6533	13.6
Solyc12g006370.2	PAO2	Polyamine oxidase 2	4.81727	2.17397	3.02034	3.71092	2.66333	12.83	5.79	3.11333	9.40333	11.5533
Solyc12g057070.2	SGT1	Protein SGT1	8.60127	8.48101	5.36458	9.21354	0.526667	4.53	4.46667	0.64	3.43333	5.89667
Solyc02g063390.3	--	--	4.63415	5.97019	9.48101	2.45148	1.23	5.7	7.34333	0.79	7.49	1.93667
Solyc02g082260.3	HMGR	3-hydroxy-3-methylglutaryl coenzyme A reductase	6.28369	14.2553	3.70175	3.29386	0.47	2.95333	6.7	0.76	2.81333	2.50333
Solyc03g078800.2	UGT74B1	UDP-glycosyltransferase 74B1	17.65	22.25	8.2	5.98333	0.0666667	1.17667	1.48333	0.2	1.64	1.19667
Solyc03g123390.3	--	--	6.27064	11.9817	3.92236	2.81056	0.726667	4.55667	8.70667	1.07333	4.21	3.01667
Solyc05g006010.3	SLC15A3_4, PHT	Solute carrier family 15 (peptide/histidine transporter), member 3/4	5.52494	6.5867	3.86898	2.88102	1.40333	7.75333	9.24333	2.21333	8.56333	6.37667
Solyc05g054320.3	--	--	2.80214	5.5492	2.63279	1.93863	6.23333	17.4667	34.59	10.1033	26.6	19.5867
Solyc07g006560.3	RNASET2	Ribonuclease T2	639.143	853.643	383.071	13.5	0.0466667	29.8267	39.8367	0.0933333	35.7533	1.26
Solyc07g008410.3	DTX29	Protein DETOXIFICATION 29-like	43.2857	348.429	23.0333	12.2333	0.0233333	1.01	8.13	0.1	2.30333	1.22333
Solyc07g041920.3	CTSH	Cathepsin H	7.47662	19.6173	20.149	10.904	8.91	66.6167	174.79	8.75	176.303	95.41
Solyc08g078080.3	DAD1	Phospholipase A1, DAD1	5.42045	7.48864	3.39056	3.18455	0.293333	1.59	2.19667	0.776667	2.63333	2.47333
Solyc09g011160.3	IBTK	Inhibitor of Bruton tyrosine kinase	4.95238	11.8571	2.72973	13.9189	0.07	0.346667	0.83	0.123333	0.336667	1.71667
Solyc11g021060.2	ARPI	Proteinase inhibitor	52.8191	188.088	77.8241	30.8601	5.03	265.68	946.083	17.9467	1396.68	553.837
Solyc11g022590.1	--	--	86.4979	454.181	106.04	79.7039	3.95	341.667	1794.01	10.2	1081.61	812.98
Solyc09g082660.3	AnthOMT	Anthocyanin O-methyltransferase	5.03073	7.12036	0.637755	0.36182	2.60333	13.0967	18.5367	7.84	5	2.83667
Solyc03g096550.3	PLAT1	Lipase/lipooxygenase, PLAT/LH2 family protein	5.29237	5.47881	12.8018	5.90308	0.786667	4.16333	4.31	0.756667	9.68667	4.46667
Solyc10g008400.2	RMA1H1	E3 ubiquitin-protein ligase RMA1H1	17.5078	18.6373	13.0983	3.99435	1.93	33.79	35.97	2.95	38.64	11.7833
Solyc10g052470.1	FSB1	Fruit SANT/MYB Binding protein1	37.2933	37.68	10.6285	5.92504	0.5	18.6467	18.84	4.04667	43.01	23.9767
Solyc11g011030.2	Prg1	Pto-responsive gene 1 protein	6.10599	6.25	5.38391	2.90371	5.34667	32.6467	33.4167	15.9933	86.1067	46.44
novel.1913	novel.1913	--	4.44111	4.82013	2.83362	2.21836	1.55667	6.91333	7.50333	13.7233	38.8867	30.4433
Note: Fold Change represents the multiple of gene expression difference between two groups, and is used to measure the difference in expression level. FPKM (fragments per kilobase of transcript per million fragments mapped) as a measure of transcript or gene expression levels.
