# Supplementary material for: Comparative Transcriptome and Widely Targeted Metabolome Analysis Reveals the Molecular Mechanism of Powdery Mildew Resistance in Tomato
Source: Int J Mol Sci. 2023 May 4;24(9):8236. doi: 10.3390/ijms24098236 (PMC10178879; doi:10.3390/ijms24098236)
Supplement: Supplementary file 1 [file ijms-24-08236-s001.zip › Table S5.xlsx]

## Sheet: Sheet1
Table S5. Analysis of DEGs in WRKY family
Gene ID	Gene Symbol	Description	Fold Change				FPKM
			S12/S0	S48/S0	R12/R0	R48/R0	S0	S12	S48	R0	R12	R48
Solyc02g071130.3	WRKY71	WRKY transcription factor 71	1.38686	0.490876	1.23054	0.394089	3.65333	5.06667	1.79333	3.38333	4.16333	1.33333
Solyc05g050340.3	WRKY41	WRKY transcription factor 41	2.53794	0.74311	2.29829	1.11388	9.79667	24.8633	7.28	7.23	16.6167	8.05333
Solyc03g007380.2	WRKY41	WRKY transcription factor 41	2.36875	0.4625	1.10236	0.535433	0.533333	1.26333	0.246667	1.27	1.4	0.68
Solyc07g051840.3	WRKY6	WRKY transcription factor 6	2.3393	0.523751	2.01493	0.784328	5.40333	12.64	2.83	4.46667	9	3.50333
Solyc05g007110.2	WRKY72A	WRKY transcription factor 72A	27.6429	1.42857	5.97436	2.10256	0.0466667	1.29	0.0666667	0.13	0.776667	0.273333
Solyc12g011200.2	WRKY28	WRKY transcription factor 28	8.20588	0.941176	10.7	1.6	0.113333	0.93	0.106667	0.0666667	0.713333	0.106667
Solyc06g070990.3	WRKY72B	WRKY transcription factor 72B	0	0	0	0	0	0.98	0.00666667	0	0.646667	0.00666667
Solyc08g081610.3	WRKY29	WRKY transcription factor 29	5.89362	0.957447	5.9	1.01875	0.783333	4.61667	0.75	0.533333	3.14667	0.543333
Solyc04g072060.3	RAB7A	WRKY transcription factor RAB7A	2.9731	1.22116	2.00269	0.842814	11.1533	33.16	13.62	9.90333	19.8333	8.34667
Solyc12g096350.2	WRKY11	WRKY transcription factor 11	4.03153	1.1982	2.00294	0.764706	1.48	5.96667	1.77333	1.13333	2.27	0.866667
Solyc02g072190.3	WRKY65	WRKY transcription factor 65	5.80556	0.651235	4.23837	0.994186	1.08	6.27	0.703333	0.573333	2.43	0.57
Solyc08g082110.3	WRKY53	WRKY transcription factor 53	5.26875	1.69375	1.34247	1.21233	0.533333	2.81	0.903333	0.973333	1.30667	1.18
Solyc02g093050.3	WRKYIId-4	WRKY transcription factor IId-4	3.67333	1.87061	2.45512	1.84337	8.83667	32.46	16.53	11.5133	28.2667	21.2233
Solyc10g011910.3	WRKY22A	WRKY transcription factor 22A	6.60714	2.30952	1.64216	1.17157	0.28	1.85	0.646667	0.68	1.11667	0.796667
Solyc08g062490.3	WRKY51	WRKY transcription factor 51	4.12531	1.4599	3.14871	1.91562	2.66	10.9733	3.88333	3.99	12.5633	7.64333
Solyc09g014990.3	WRKY33	WRKY transcription factor 33	4.57379	1.1707	5.24461	1.10037	3.02667	13.8433	3.54333	4.48333	23.5133	4.93333
Solyc03g116890.3	WRKY40	WRKY transcription factor 40	15.1028	2.15	5.45788	0.714286	1.2	18.1233	2.58	2.73	14.9	1.95
Solyc02g032950.3	WRKY6	WRKY transcription factor 6	7.88287	1.34744	6.76887	1.39049	3.38667	26.6967	4.56333	3.57667	24.21	4.97333
Solyc02g088345.1	WRKY3	WRKY transcription factor 3	17.6361	0.483932	24.2874	0.838235	3.52667	62.1967	1.70667	2.49333	60.5567	2.09
Solyc02g080890.3	WRKY6	WRKY transcription factor 6	2.44011	0.671309	2.96676	0.752078	2.39333	5.84	1.60667	2.40667	7.14	1.81
Solyc06g068460.3	WRKY40	WRKY transcription factor 40	2.18458	0.620377	3.38256	1.06218	19.1067	41.74	11.8533	13.7233	46.42	14.5767
Solyc07g055280.3	WRKY69	WRKY transcription factor 69	3.95431	0.943761	9.07308	1.71923	1.89667	7.5	1.79	0.866667	7.86333	1.49
Solyc01g079360.3	WRKY35	WRKY transcription factor 35	11.4895	1.82983	12.2719	1.90519	1.74333	20.03	3.19	1.86333	22.8667	3.55
Solyc06g066370.3	WRKY24	WRKY transcription factor 24	4.61238	1.47106	5.13342	1.52447	7.43	34.27	10.93	7.97	40.9133	12.15
Solyc10g084380.1	WRKY2	WRKY transcription factor 2	0.400726	3.61153	0.303583	2.04955	14.69	5.88667	53.0533	30.14	9.15	61.7733
Solyc04g051690.3	WRKY51	WRKY transcription factor 51	0.519565	0.748455	1.15351	3.28509	22.66	11.7733	16.96	9.88	11.3967	32.4567
Solyc08g067340.3	WRKY46	WRKY transcription factor 46	0.758435	0.899055	1.02682	2.78377	12.35	9.36667	11.1033	10.0667	10.3367	28.0233
Solyc08g067360.3	WRKY45	WRKY transcription factor 45	2.01322	2.76652	2.57847	3.71715	0.756667	1.52333	2.09333	1.82667	4.71	6.79
Solyc09g015770.3	WRKY3	WRKY transcription factor 3	1.64331	1.57048	1.39879	3.17551	11.99	19.7033	18.83	22.6767	31.72	72.01
Solyc04g051540.3	WRKY13	WRKY transcription factor 13	3.20513	3.29487	0.972763	1.51362	0.26	0.833333	0.856667	0.856667	0.833333	1.29667
Solyc05g015850.3	WRKY75	WRKY transcription factor 75	2.03309	1.82721	1.50132	1.54637	2.72	5.53	4.97	6.29	9.44333	9.72667
Solyc04g078550.3	WRKY7	WRKY transcription factor 7	2.21266	1.84892	1.57719	1.74975	11.5833	25.63	21.4167	13.2133	20.84	23.12
Solyc01g095100.3	WRKY22	WRKY transcription factor 22	1.52283	1.33124	0.752274	1.18964	3.72333	5.67	4.95667	4.76333	3.58333	5.66667
Solyc03g095770.3	WRKY70	WRKY transcription factor 70	2.10727	1.09668	1.42368	3.26799	11.6533	24.5567	12.78	8.75667	12.4667	28.6167
Solyc01g079260.3	WRKY23	WRKY transcription factor 23	0.684041	1.10143	0.486984	0.619411	16.5633	11.33	18.2433	23.56	11.4733	14.5933
Solyc07g047960.3	WRKY20	WRKY transcription factor 20	0.578244	0.324427	0.834711	0.712121	5.24	3.03	1.7	2.42	2.02	1.72333
Solyc10g009550.3	WRKY30	WRKY transcription factor 30	1.35011	1.72707	0.543519	0.694444	2.98	4.02333	5.14667	7.2	3.91333	5
Solyc05g055745.1	WRKY46	WRKY transcription factor 46	0.145222	0.661292	0.274342	0.85099	31.2167	4.53333	20.6433	16.33	4.48	13.8967
Solyc05g055750.3	WRKY26	WRKY transcription factor 26	0.177645	0.580654	0.447521	0.913715	12.8533	2.28333	7.46333	5.17667	2.31667	4.73
Solyc09g010960.3	AFG3	AFG3 family protein	0.52164	0.87169	0.630137	1	13.0933	6.83	11.4133	10.4633	6.59333	10.4633
Note: Fold Change represents the multiple of gene expression difference between two groups, and is used to measure the difference in expression level. FPKM (fragments per kilobase of transcript per million fragments mapped) as a measure of transcript or gene expression levels.
