# Supplementary material for: Comparative Transcriptome and Widely Targeted Metabolome Analysis Reveals the Molecular Mechanism of Powdery Mildew Resistance in Tomato
Source: Int J Mol Sci. 2023 May 4;24(9):8236. doi: 10.3390/ijms24098236 (PMC10178879; doi:10.3390/ijms24098236)
Supplement: Supplementary file 1 [file ijms-24-08236-s001.zip › Table S6.xlsx]

## Sheet: Sheet1
Table S6. OPLS-DA model validation
Group	R2X(cum)	R2Y(cum)	Q2(cum)
R0_vs_R12	0.594	1	0.898
R0_vs_R48	0.739	0.999	0.928
S0_vs_S12	0.592	0.999	0.893
S0_vs_S48	0.653	1	0.899
Note: R2X and R2Y represent the interpretation rate of the X and Y matrices of the built model, respectively, and Q2 represents the predictive ability of the model.
