# Supplementary material for: Comparative Transcriptome and Widely Targeted Metabolome Analysis Reveals the Molecular Mechanism of Powdery Mildew Resistance in Tomato
Source: Int J Mol Sci. 2023 May 4;24(9):8236. doi: 10.3390/ijms24098236 (PMC10178879; doi:10.3390/ijms24098236)
Supplement: Supplementary file 1 [file ijms-24-08236-s001.zip › Table S7.xlsx]

## Sheet: Sheet1
Table S7. Number of DAMs between different comparison groups
Group Name	Number Of Different Metabolites	Number Down-regulated	Number Up-regulated
R0_vs_R12	164	54	110
R0_vs_R48	287	106	181
S0_vs_S12	192	96	96
S0_vs_S48	276	127	149
