# Supplementary material for: Comparative Transcriptome and Widely Targeted Metabolome Analysis Reveals the Molecular Mechanism of Powdery Mildew Resistance in Tomato
Source: Int J Mol Sci. 2023 May 4;24(9):8236. doi: 10.3390/ijms24098236 (PMC10178879; doi:10.3390/ijms24098236)
Supplement: Supplementary file 1 [file ijms-24-08236-s001.zip › Table S8.xlsx]

## Sheet: Sheet1
Table S8. Top 10 metabolites with the largest absolute value of log2FC in R0_vs_R12, R0_vs_R48, S0_vs_S12, S0_vs_S48
R0_vs_R12
Index	Compounds	Class I	Log2FC	Type
Lmmn000774	Dihydrocaffeoylglucose	Phenolic acids	19.3	up
Lmzn006284	2α-Hydroxyursolic acid	Terpenoids	14.43	up
Lmzn106284	Alphitolic acid	Terpenoids	14.1	up
pmn001705	3,24-Dihydroxy-17,21-semiacetal-12(13)oleanolic fruit	Terpenoids	14.06	up
pmb0721	Tricin-7-O-(2''-feruloyl)glucoside-5-O-glucoside	Flavonoids	13.83	up
pmn001671	Furanofructosyl-α-D-(6-mustard acyl)glucoside	Phenolic acids	13.27	up
Lmyn003971	Dihydrodehydrodiconiferyl alcohol-4-O-glucoside	Lignans and Coumarins	-12.87	down
Lmmn002274	Isolariciresinol-9'-O-glucoside	Lignans and Coumarins	-12.87	down
ML10179289	2-Phenylethanol	Phenolic acids	-13.18	down
pmp001281	LysoPC 18:1	Lipids	-16.65	down
R0_vs_R48
Index	Compounds	Class I	Log2FC	Type
Lmmn000774	Dihydrocaffeoylglucose	Phenolic acids	20.14	up
Lmzn006284	2α-Hydroxyursolic acid	Terpenoids	14.7	up
Lmzn106284	Alphitolic acid	Terpenoids	14.44	up
pmn001705	3,24-Dihydroxy-17,21-semiacetal-12(13)oleanolic fruit	Terpenoids	14.35	up
pmb0721	Tricin-7-O-(2''-feruloyl)glucoside-5-O-glucoside	Flavonoids	13.96	up
mws1189	D-Galacturonic acid	Others	13.54	up
pme3705	D-Glucoronic acid	Others	13.35	up
pmf0293	1-Octadecanol	Lipids	-12.49	down
pme0243	Glutaric acid*	Organic acids	-12.69	down
pme2589	2-Oxoadipic acid	Organic acids	-13.34	down
S0_vs_S12
Index	Compounds	Class I	Log2FC	Type
Lmzn006284	2α-Hydroxyursolic acid	Terpenoids	15.64	up
Lmzn106284	Alphitolic acid	Terpenoids	15.36	up
Hmmp002627	α-Solasonine	Alkaloids	15.28	up
pmn001705	3,24-Dihydroxy-17,21-semiacetal-12(13)oleanolic fruit	Terpenoids	15.25	up
Hmjn003948	Madasiatic acid	Terpenoids	14.95	up
Smpn009230	2α,3α,23-trihydroxyolean-12-en-28-oic acid	Terpenoids	14.88	up
pme0256	Xanthine	Nucleotides and derivatives	12.93	up
Hmqp005411	9-Oxo-12Z-Octadecenoic acid	Lipids	12.58	up
Hmmn003584	Luteolin-7-O-rutinoside-5-O-rhamnoside	Flavonoids	12.39	up
pmn001642	Kaempferol-3-O-(2''-O-acetyl)glucuronide	Flavonoids	-15.09	down
S0_vs_S48
Index	Compounds	Class I	Log2FC	Type
Lmzn006284	2α-Hydroxyursolic acid	Terpenoids	15.57	up
Hmmp002627	α-Solasonine	Alkaloids	15.54	up
pmn001705	3,24-Dihydroxy-17,21-semiacetal-12(13)oleanolic fruit	Terpenoids	15.06	up
Lmzn106284	Alphitolic acid	Terpenoids	14.97	up
Hmjn003948	Madasiatic acid	Terpenoids	14.02	up
Smpn009230	2α,3α,23-trihydroxyolean-12-en-28-oic acid	Terpenoids	13.91	up
Hmmn003584	Luteolin-7-O-rutinoside-5-O-rhamnoside	Flavonoids	13.85	up
pme3174	Cytidine 5'-monophosphate(Cytidylic acid)	Nucleotides and derivatives	13.61	up
mws0425	Citraconic acid	Organic acids	-13.21	down
Hmqp001042	Butyl beta-D-glucoside	Others	-16.04	down
Note: Log2FC: the difference multiple is logarithm based on 2.
