# Supplementary material for: Comparative Transcriptome and Widely Targeted Metabolome Analysis Reveals the Molecular Mechanism of Powdery Mildew Resistance in Tomato
Source: Int J Mol Sci. 2023 May 4;24(9):8236. doi: 10.3390/ijms24098236 (PMC10178879; doi:10.3390/ijms24098236)
Supplement: Supplementary file 1 [file ijms-24-08236-s001.zip › Table S9.xlsx]

## Sheet: Sheet1
Table S9. Details of candidate DAMs screened for resistance and susceptibility to powdery mildew
Index	Compounds	Relative Content						Fold Change
		S0	S12	S48	R0	R12	R48	S12/S0	S48/S0	R12/R0	R48/R0
Lmzn106284	Alphitolic acid	9	378258	288087	9	157843	199440	42028.7	32009.6	17538.1	22160
Hmqp004681	(22R,25R)-16β-H-22a-N-Spirosol-3β-ol-5-ene-3-O-rhamnosyl(1→2)[rhamnosyl(1→4)]glucoside	100012	2.37199e+07	1.47966e+07	68516.6	1.97258e+07	2.10771e+07	237.17	147.948	287.899	307.621
pmn001689	9-Hydroxy-12-oxo-15(Z)-octadecenoic acid	6881.83	84537	63497.6	6068.68	39100.5	51376.7	12.2841	9.22684	6.44299	8.46588
pmn001705	3,24-Dihydroxy-17,21-semiacetal-12(13)oleanolic fruit	9	350840	307311	9	153976	187678	38982.3	34145.7	17108.5	20853.1
Lmzn006284	2α-Hydroxyursolic acid	9	459395	438960	9	198756	238994	51043.9	48773.3	22084	26554.9
pmb0716	Tricin-4'-O-glucoside-7-O-glucoside	3293.32	151673	125598	1290.34	94591.9	124436	46.0547	38.1373	73.3076	96.4366
pme3382	N-Acetyl-L-threonine	89171	327897	305787	86027.5	230552	303230	3.67717	3.42922	2.67997	3.5248
Hmmn003584	Luteolin-7-O-rutinoside-5-O-rhamnoside	9	48395.8	133281	9	6540.41	5824.89	5377.31	14809	726.712	647.21
mws0154	Shikimic acid	41843	297293	318492	72453.4	261689	195312	7.10496	7.6116	3.61182	2.69568
Lmsp004090	Isorhamnetin-3-O-(6''-O-p-coumarol)sophoroside-7-O-rhamnoside	114063	1.60846e+06	1.84391e+06	134873	376281	348808	14.1015	16.1657	2.78989	2.58619
Lmhp007836	LysoPE 16:3	61849.2	29177.7	19469	55217.9	25248	26421	0.471756	0.314782	0.457242	0.478485
Note: Relative content is the relative amount of metabolites, fold change is the number of times the metabolites differed between treatment groups.
